# Supplementary material for: Priming of Immune System in Tomato by Treatment with Low Concentration of L-Methionine
Source: Int J Mol Sci. 2024 Jun 7;25(12):6315. doi: 10.3390/ijms25126315 (PMC11204331; doi:10.3390/ijms25126315)
Supplement: Supplementary file 1 [file ijms-25-06315-s001.zip]

Archive with 1 entries (1 files):
- ijms-2997966-supplementary.pdf
